# Supplementary material for: Lenvatinib Plus Pembrolizumab versus Doxorubicin for Advanced or Recurrent Endometrial Cancer with Short Treatment-Free Intervals Following First-Line Carboplatin Plus Paclitaxel
Source: J Clin Med. 2024 Sep 24;13(19):5670. doi: 10.3390/jcm13195670 (PMC11476733; doi:10.3390/jcm13195670)
Supplement: Supplementary file 1 [file jcm-13-05670-s001.zip]

Archive with 1 entries (1 files):
- jcm-3115613-supplementary.pdf
